# Supplementary material for: Evaluation and screening of peanut (Arachis hypogaea L.) germplasm for nutritional and biochemical enhancement with in-vitro assessment of anti-cancer properties
Source: PLoS One. 2025 Dec 30;20(12):e0339289. doi: 10.1371/journal.pone.0339289 (PMC12752962; doi:10.1371/journal.pone.0339289)
Supplement: S2 File — (XLSX) [file pone.0339289.s002.xlsx]

## Sheet: Antiox stats
	DPPH				FRAP					TPC
Varieties	Mean	SD	groups		Varieties	Mean	SD	groups		Varieties	Mean	SD	groups
V1	5.21233	0.0194799	ij		V1	4.188	0.230169	l		V1	57.6417	1.11029	r
V2	5.305	0.0287657	ghi		V2	5.248	0.59756	k		V2	66.156	1.431	q
V3	5.277	0.133378	hi		V3	6.88133	0.290861	ij		V3	124.774	1.71134	g
V4	5.127	0.131299	jk		V4	7.228	0.444385	ij		V4	100.5	3.72179	kl
V5	5.23333	0.138921	ij		V5	9.53467	0.407772	f		V5	93.8013	1.69099	n
V6	5.469	0.119461	def		V6	5.48133	0.344964	k		V6	96.14	1.57618	mn
V7	5.193	0.0633511	ij		V7	4.96133	0.305959	kl		V7	85.5863	1.58759	o
V8	5.24567	0.0735647	hij		V8	7.148	0.449271	ij		V8	116.449	2.75306	i
V9	5.001	0.118238	k		V9	9.00133	0.0469042	fg		V9	120.193	1.62046	h
V10	5.21933	0.0885566	ij		V10	7.41467	0.296779	hij		V10	114.698	1.6465	ij
V11	5.86567	0.0381091	ab		V11	15.6547	0.333233	b		V11	131.654	1.74119	f
V12	5.47967	0.0435833	def		V12	4.75467	0.191862	kl		V12	114.747	1.09267	ij
V13	5.55667	0.0891458	de		V13	9.22133	0.444872	fg		V13	143.585	1.54467	d
V14	5.46733	0.109411	def		V14	7.26133	0.923959	ij		V14	84.8207	1.53812	o
V15	5.52333	0.0793541	de		V15	8.46133	0.854108	gh		V15	100.802	1.63838	kl
V16	5.42867	0.0699879	efg		V16	7.728	0.28178	hi		V16	123.785	1.498	g
V17	5.588	0.0304018	d		V17	9.49467	0.209788	fg		V17	120.044	1.18021	h
V18	5.79567	0.0851573	abc		V18	10.8147	0.257445	e		V18	102.227	1.04309	k
V19	5.50433	0.0330616	def		V19	4.04133	0.281148	l		V19	114.993	1.92148	ij
V20	5.45533	0.0109118	ef		V20	4.88133	0.70982	kl		V20	114.687	1.5946	ij
V21	5.51267	0.0361497	de		V21	4.96133	0.468662	kl		V21	80.49	1.58454	p
V22	5.91233	0.111999	a		V22	13.7013	0.253202	c		V22	154.962	2.25999	b
V23	5.72933	0.00926103	c		V23	12.408	0.148024	d		V23	101.963	1.98241	k
V24	5.13367	0.0226399	j		V24	4.64133	0.605842	kl		V24	113.42	1.23179	j
V25	5.78533	0.0108704	abc		V25	12.1947	0.201025	d		V25	159.277	1.7995	a
V26	5.37467	0.054906	fgh		V26	6.548	0.662629	j		V26	135.691	1.13972	e
V27	5.375	0.0550551	fgh		V27	7.80133	0.332432	hi		V27	98.9477	1.08601	lm
V28	5.74	0.0146424	bc		V28	17.708	1.03783	a		V28	146.812	1.91145	c
Varieties	Stearic acid_mean	Stearic acid_sd	groups	Oleic Acid_mean	Oleic Acid_sd	groups	Linoleic acid_mean	Linoleic acid_sd	groups	Arachidic acid_mean	Arachidic acid_sd	groups
V1	3.13333	0.11547	cd	50.2333	0.665833	cde	28.9	0.519615	l	1.53333	0.057735	bcde
V2	2.1	0	op	46.4	0.173205	l	33.3333	0.251661	d	1.3	0.173205	hi
V3	2.8	0	ghij	52.2333	0.152753	b	29.4667	0.750555	kl	1.33333	0.11547	ghi
V4	3	0.173205	defg	47.7333	0.11547	hi	34.7667	3.17543	c	1.46667	0.11547	cdefg
V5	2.83333	0.057735	fghij	49.4667	0.251661	f	30.1667	0.251661	ijkl	1.46667	0.057735	cdefg
V6	2.9	0	efghi	47.9667	0.057735	h	31.8667	0.057735	efgh	1.36667	0.11547	fgh
V7	2.7	0	ijk	50.5	0.173205	cd	29.8667	0.288675	jkl	1.43333	0.057735	defgh
V8	2.8	0	ghij	50.1333	0.251661	de	31.7333	1.5885	fgh	1.2	0	ij
V9	3.36667	0.11547	ab	47.7	0.2	hi	30.9	0	hij	1.63333	0.11547	ab
V10	2.26667	0.321455	no	47.2667	0.11547	ijk	33.1667	0.23094	d	1.1	0	j
V11	1.93333	0.152753	p	46.8667	0.378594	kl	33.4	0.173205	d	1.2	0	ij
V12	3.16667	0.11547	bcd	49.7333	0.251661	ef	30.4333	0.404145	ijk	1.53333	0.11547	bcde
V13	2.4	0	mn	47.1333	0.057735	ijk	32.6333	0.057735	defg	1.33333	0.057735	ghi
V14	3.3	0	abc	50.7667	0.057735	c	36.7	0	b	1.7	0	a
V15	2.63333	0.23094	jkl	41.2333	1.10151	o	39.1667	0.11547	a	1.4	0	efgh
V16	2.73333	0.11547	ijk	43.7	0.1	n	34.8667	0.057735	c	1.36667	0.11547	fgh
V17	2.56667	0.11547	klm	38.7667	0.321455	p	39.6	0.519615	a	1.46667	0.057735	cdefg
V18	3.43333	0.057735	a	45.2333	0.152753	m	36.4333	0.11547	b	1.53333	0.057735	bcde
V19	2.83333	0.11547	fghij	47.6333	0.057735	hi	36.7	0.34641	b	1.53333	0.057735	bcde
V20	2.46667	0.11547	lmn	47	0.173205	jkl	33.1	0	de	1.5	0	bcdef
V21	3.1	0	cde	49.9	0.3	def	29.9333	0.23094	jkl	1.56667	0.057735	abcd
V22	3.03333	0.288675	def	43.9667	0.152753	n	34.7	0.34641	c	1.6	0	abc
V23	3.3	0	abc	47.5	0.1	hij	37	0	b	1.2	0	ij
V24	2.96667	0.057735	defgh	41.2	0.1	o	33	1.73205	def	1.43333	0.057735	defgh
V25	2.76667	0.057735	hijk	54.5667	0.208167	a	31.3	0	hi	1.38333	0.202073	fgh
V26	3.26667	0.11547	abc	43.4333	0.11547	n	31.3667	0.23094	ghi	1.63333	0.057735	ab
V27	3.03333	0.11547	def	45.1	0.1	m	33.2667	0.23094	d	1.43333	0.057735	defgh
V28	3	0	defg	48.7	1.13578	g	39.4	0.173205	a	1.56667	0.057735	abcd

## Sheet: Phenolic Compounds 
Show/Hide	Cpd	File	ID Source	Name	Formula	Flags (Tgt)	Saturated	RT	m/z	Mass	Score	Score (Lib)	Score (DB)	Score (MFG)	RT Diff (Tgt)	Diff (Tgt, ppm)	Diff (DB, ppm)	Diff (MFG, ppm)	Polarity	Ions	Height	Area	Vol	Hits (DB)	Algorithm	Library	AGILENTID	MPPID	NCBI ID	Formula (DB)	Formula (MFG)	Modified	Primary Base	Primary Note	Formula (Tgt)	Flag Severity (Tgt)
TRUE	4	9.d	FBF		C15 H10 O6			39.239	285.039	286.05	93.73					9.21			Negative	10	8277	45724			Find By Formula											Pass
TRUE	3	9.d	FBF		C15 H14 O6			22.73	289.072	290.079	99.36					-1.58			Negative	25	841422	7794380			Find By Formula											Pass
TRUE	2	9.d	FBF		C15 H10 O7			39.289	301.034	302.041	89.07					-6.03			Negative	8	9595	45279			Find By Formula											Pass
TRUE	1	9.d	FBF		C15 H10 O6			39.239	285.039	286.05	93.73					9.21			Negative	10	8277	45724			Find By Formula											Pass
TRUE	4	8.d	FBF		C15 H10 O6			39.238	285.039	286.047	87.63					-1.2			Negative	8	7660	34659			Find By Formula											Pass
TRUE	3	8.d	FBF		C15 H14 O6			22.675	289.07	290.078	93.59					-4.78			Negative	23	1070021	10122575			Find By Formula											Pass
TRUE	2	8.d	FBF		C15 H10 O7			39.288	301.033	302.041	84.28					-7.09			Negative	6	26947	131011			Find By Formula											Pass
TRUE	1	8.d	FBF		C15 H10 O6			39.238	285.039	286.047	87.63					-1.2			Negative	8	7660	34659			Find By Formula											Pass
TRUE	4	7.d	FBF		C15 H10 O6			39.22	285.04	286.048	97.16					0.26			Negative	8	9819	51153			Find By Formula											Pass
TRUE	3	7.d	FBF		C15 H14 O6			22.72	579.152	290.078	95.88					-4.84			Negative	24	335967	3014990			Find By Formula											Pass
TRUE	2	7.d	FBF		C15 H10 O7			38.47	301.035	302.043	96.55					1.03			Negative	4	5528	29748			Find By Formula											Pass
TRUE	1	7.d	FBF		C15 H10 O6			39.22	285.04	286.048	97.16					0.26			Negative	8	9819	51153			Find By Formula											Pass
TRUE	4	6.d	FBF		C15 H10 O6			36.895	285.04	286.047	83.58					-1.79			Negative	2	6336	68620			Find By Formula											Pass
TRUE	3	6.d	FBF		C15 H14 O6			22.727	289.072	290.079	98.62					-1.93			Negative	22	886737	8121360			Find By Formula											Pass
TRUE	2	6.d	FBF		C15 H10 O7			38.478	301.034	302.041	93.96					-3.95			Negative	6	10785	54943			Find By Formula											Pass
TRUE	1	6.d	FBF		C15 H10 O6			36.895	285.04	286.047	83.58					-1.79			Negative	2	6336	68620			Find By Formula											Pass
TRUE	2	56.d	FBF		C15 H14 O6			22.799	289.071	290.078	96.45					-3.46			Negative	21	1022622	9122763			Find By Formula											Pass
TRUE	1	56.d	FBF		C15 H10 O7			39.29	301.033	302.042	87.19					-3.6			Negative	13	140334	653755			Find By Formula											Pass
TRUE	4	55.d	FBF		C15 H10 O6			39.231	313.036	286.046	89.53					-4.62			Negative	10	21802	114134			Find By Formula											Pass
TRUE	3	55.d	FBF		C15 H14 O6			22.782	579.15	290.078	97.76					-3.14			Negative	20	586268	5366900			Find By Formula											Pass
TRUE	2	55.d	FBF		C15 H10 O7			39.281	301.033	302.04	83.86					-7.54			Negative	3	27097	120693			Find By Formula											Pass
TRUE	1	55.d	FBF		C15 H10 O6			39.231	313.036	286.046	89.53					-4.62			Negative	10	21802	114134			Find By Formula											Pass
TRUE	4	54.d	FBF		C15 H10 O6	low score		29.419	285.038	286.046	71.54					-7.31			Negative	2	5990	66842			Find By Formula											Warning
TRUE	3	54.d	FBF		C15 H14 O6			22.752	289.071	290.078	98.43					-2.24			Negative	23	738691	6785964			Find By Formula											Pass
TRUE	2	54.d	FBF		C15 H10 O7			39.27	301.033	302.041	85					-5.26			Negative	8	26110	114017			Find By Formula											Pass
TRUE	1	54.d	FBF		C15 H10 O6	low score		29.419	285.038	286.046	71.54					-7.31			Negative	2	5990	66842			Find By Formula											Warning
TRUE	4	53.d	FBF		C15 H10 O6			31.911	285.04	286.047	96.89					-3.53			Negative	4	3767	29631			Find By Formula											Pass
TRUE	3	53.d	FBF		C15 H14 O6			22.793	289.07	290.078	91.54					-3.39			Negative	8	49813	420473			Find By Formula											Pass
TRUE	2	53.d	FBF		C15 H10 O7			39.279	301.034	302.041	83.75					-5.69			Negative	4	8158	35985			Find By Formula											Pass
TRUE	1	53.d	FBF		C15 H10 O6			31.911	285.04	286.047	96.89					-3.53			Negative	4	3767	29631			Find By Formula											Pass
TRUE	2	52.d	FBF		C15 H14 O6			22.666	579.149	290.077	92.87					-5.35			Negative	19	595248	5488975			Find By Formula											Pass
TRUE	1	52.d	FBF		C15 H10 O7			39.286	301.034	302.041	88.58					-5.19			Negative	3	13016	59101			Find By Formula											Pass
TRUE	4	51.d	FBF		C15 H10 O6			30.572	331.045	286.047	97.67					-1.55			Negative	3	15083	157842			Find By Formula											Pass
TRUE	3	51.d	FBF		C15 H14 O6			22.787	289.071	290.078	98.43					-2.22			Negative	18	510996	4132040			Find By Formula											Pass
TRUE	2	51.d	FBF		C15 H10 O7			34.287	301.034	302.042	96.71					-2.54			Negative	6	39766	509748			Find By Formula											Pass
TRUE	1	51.d	FBF		C15 H10 O6			30.572	331.045	286.047	97.67					-1.55			Negative	3	15083	157842			Find By Formula											Pass
TRUE	4	50.d	FBF		C15 H10 O6			31.905	285.04	286.047	88.69					-1.05			Negative	4	6584	56842			Find By Formula											Pass
TRUE	3	50.d	FBF		C15 H14 O6			22.787	289.072	290.078	99.19					-2.27			Negative	25	1631224	14438868			Find By Formula											Pass
TRUE	2	50.d	FBF		C15 H10 O7			39.289	301.033	302.041	85.2					-6.82			Negative	5	27936	124482			Find By Formula											Pass
TRUE	1	50.d	FBF		C15 H10 O6			31.905	285.04	286.047	88.69					-1.05			Negative	4	6584	56842			Find By Formula											Pass
TRUE	4	5.d	FBF		C15 H10 O6			39.242	285.041	286.048	97.45					0.9			Negative	6	10108	49647			Find By Formula											Pass
TRUE	3	5.d	FBF		C15 H14 O6			25.423	289.071	290.079	99.4					-1.24			Negative	9	150275	1161401			Find By Formula											Pass
TRUE	2	5.d	FBF		C15 H10 O7			39.292	301.035	302.042	98.73					-0.82			Negative	7	48668	262249			Find By Formula											Pass
TRUE	1	5.d	FBF		C15 H10 O6			39.242	285.041	286.048	97.45					0.9			Negative	6	10108	49647			Find By Formula											Pass
TRUE	4	49.d	FBF		C15 H10 O6			31.943	285.041	286.048	94.2					2.05			Negative	3	3522	31508			Find By Formula											Pass
TRUE	3	49.d	FBF		C15 H14 O6			22.775	289.072	290.079	98.76					-1.48			Negative	17	1027233	9822045			Find By Formula											Pass
TRUE	2	49.d	FBF		C15 H10 O7			39.292	301.034	302.042	95.07					-2.85			Negative	4	24208	113659			Find By Formula											Pass
TRUE	1	49.d	FBF		C15 H10 O6			31.943	285.041	286.048	94.2					2.05			Negative	3	3522	31508			Find By Formula											Pass
TRUE	4	48.d	FBF		C15 H10 O6			39.231	285.041	286.049	81.2					3.22			Negative	3	3436	15557			Find By Formula											Pass
TRUE	3	48.d	FBF		C15 H14 O6			22.757	289.072	290.079	99.38					-0.58			Negative	17	794749	7372879			Find By Formula											Pass
TRUE	2	48.d	FBF		C15 H10 O7			39.281	301.034	302.041	94.95					-3.74			Negative	4	35363	157626			Find By Formula											Pass
TRUE	1	48.d	FBF		C15 H10 O6			39.231	285.041	286.049	81.2					3.22			Negative	3	3436	15557			Find By Formula											Pass
TRUE	2	47.d	FBF		C15 H14 O6			22.708	289.072	290.079	98.93					-1.65			Negative	20	915296	8683064			Find By Formula											Pass
TRUE	1	47.d	FBF		C15 H10 O7			39.287	301.034	302.041	88.11					-5.51			Negative	5	25234	109568			Find By Formula											Pass
TRUE	4	46.d	FBF		C15 H10 O6			31.908	285.04	286.048	97.82					0.94			Negative	5	3191	29407			Find By Formula											Pass
TRUE	3	46.d	FBF		C15 H14 O6			25.473	289.071	290.078	98.37					-3.14			Negative	23	337811	2490228			Find By Formula											Pass
TRUE	2	46.d	FBF		C15 H10 O7			39.292	301.034	302.041	89.02					-5.21			Negative	6	23468	111156			Find By Formula											Pass
TRUE	1	46.d	FBF		C15 H10 O6			31.908	285.04	286.048	97.82					0.94			Negative	5	3191	29407			Find By Formula											Pass
TRUE	4	45.d	FBF		C15 H10 O6			39.228	285.04	286.05	97.68					8.03			Negative	6	4655	32113			Find By Formula											Pass
TRUE	3	45.d	FBF		C15 H14 O6			22.765	289.071	290.078	97.03					-3.59			Negative	23	1563655	15732481			Find By Formula											Pass
TRUE	2	45.d	FBF		C15 H10 O7			9.707	347.04	302.042	95.65					-1.18			Negative	3	6345	13242			Find By Formula											Pass
TRUE	1	45.d	FBF		C15 H10 O6			39.228	285.04	286.05	97.68					8.03			Negative	6	4655	32113			Find By Formula											Pass
TRUE	4	44.d	FBF		C15 H10 O6			39.241	285.039	286.047	89.83					-1.02			Negative	9	7127	34099			Find By Formula											Pass
TRUE	3	44.d	FBF		C15 H14 O6			22.671	289.071	290.078	97.14					-3.3			Negative	23	1371633	13815237			Find By Formula											Pass
TRUE	2	44.d	FBF		C15 H10 O7			39.291	301.034	302.041	93.42					-4.52			Negative	5	20261	102652			Find By Formula											Pass
TRUE	1	44.d	FBF		C15 H10 O6			39.241	285.039	286.047	89.83					-1.02			Negative	9	7127	34099			Find By Formula											Pass
TRUE	4	43.d	FBF		C15 H10 O6			39.221	285.039	286.046	87.9					-4.89			Negative	8	25161	113237			Find By Formula											Pass
TRUE	3	43.d	FBF		C15 H14 O6			22.78	579.15	290.078	98.4					-2.88			Negative	18	543645	4716244			Find By Formula											Pass
TRUE	2	43.d	FBF		C15 H10 O7			39.288	301.034	302.041	90.98					-4.6			Negative	3	19985	87553			Find By Formula											Pass
TRUE	1	43.d	FBF		C15 H10 O6			39.221	285.039	286.046	87.9					-4.89			Negative	8	25161	113237			Find By Formula											Pass
TRUE	4	42.d	FBF		C15 H10 O6			39.223	285.039	286.048	85.31					0.65			Negative	7	2703	12351			Find By Formula											Pass
TRUE	3	42.d	FBF		C15 H14 O6			22.741	289.072	290.079	99.03					-1.69			Negative	19	889854	8598904			Find By Formula											Pass
TRUE	2	42.d	FBF		C15 H10 O7			39.273	301.033	302.041	87.83					-7.25			Negative	5	21293	94181			Find By Formula											Pass
TRUE	1	42.d	FBF		C15 H10 O6			39.223	285.039	286.048	85.31					0.65			Negative	7	2703	12351			Find By Formula											Pass
TRUE	4	41.d	FBF		C15 H10 O6			39.225	285.039	286.046	89.2					-4.54			Negative	10	69602	298467			Find By Formula											Pass
TRUE	3	41.d	FBF		C15 H14 O6			25.465	289.071	290.078	96.33					-3.54			Negative	14	240992	1793718			Find By Formula											Pass
TRUE	2	41.d	FBF		C15 H10 O7			39.275	301.034	302.041	89.45					-5.79			Negative	7	40021	174837			Find By Formula											Pass
TRUE	1	41.d	FBF		C15 H10 O6			39.225	285.039	286.046	89.2					-4.54			Negative	10	69602	298467			Find By Formula											Pass
TRUE	4	40.d	FBF		C15 H10 O6			39.224	285.038	286.047	88					-3.98			Negative	6	12397	51747			Find By Formula											Pass
TRUE	3	40.d	FBF		C15 H14 O6			22.726	289.072	290.079	99.1					-0.7			Negative	23	1102970	10718376			Find By Formula											Pass
TRUE	2	40.d	FBF		C15 H10 O7			39.274	301.034	302.041	91.08					-4.4			Negative	5	28830	106958			Find By Formula											Pass
TRUE	1	40.d	FBF		C15 H10 O6			39.224	285.038	286.047	88					-3.98			Negative	6	12397	51747			Find By Formula											Pass
TRUE	4	4.d	FBF		C15 H10 O6			31.846	285.039	286.046	86.83					-4.74			Negative	3	5351	34432			Find By Formula											Pass
TRUE	3	4.d	FBF		C15 H14 O6			25.43	289.072	290.079	99.46					-1.67			Negative	14	213847	1558972			Find By Formula											Pass
TRUE	2	4.d	FBF		C15 H10 O7			39.275	301.034	302.042	96.11					-2.43			Negative	4	38356	157150			Find By Formula											Pass
TRUE	1	4.d	FBF		C15 H10 O6			31.846	285.039	286.046	86.83					-4.74			Negative	3	5351	34432			Find By Formula											Pass
TRUE	4	39.d	FBF		C15 H10 O6			39.235	285.038	286.047	87.7					-2.34			Negative	9	12247	55181			Find By Formula											Pass
TRUE	3	39.d	FBF		C15 H14 O6			22.738	289.072	290.078	99.61					-2.27			Negative	28	1748753	16332720			Find By Formula											Pass
TRUE	2	39.d	FBF		C15 H10 O7			39.285	301.033	302.041	86.14					-5.62			Negative	9	44827	189857			Find By Formula											Pass
TRUE	1	39.d	FBF		C15 H10 O6			39.235	285.038	286.047	87.7					-2.34			Negative	9	12247	55181			Find By Formula											Pass
TRUE	4	38.d	FBF		C15 H10 O6			39.235	285.038	286.047	86.97					-3.92			Negative	8	20909	100211			Find By Formula											Pass
TRUE	3	38.d	FBF		C15 H14 O6			22.777	579.15	290.078	97.26					-3.54			Negative	14	693961	5924677			Find By Formula											Pass
TRUE	2	38.d	FBF		C15 H10 O7			39.285	301.033	302.041	84.96					-6.34			Negative	5	40944	177278			Find By Formula											Pass
TRUE	1	38.d	FBF		C15 H10 O6			39.235	285.038	286.047	86.97					-3.92			Negative	8	20909	100211			Find By Formula											Pass
TRUE	4	37.d	FBF		C15 H10 O6			39.23	285.039	286.05	94.01					9.45			Negative	15	24011	106145			Find By Formula											Pass
TRUE	3	37.d	FBF		C15 H14 O6			22.688	289.072	290.079	99.22					-0.39			Negative	25	1063719	10237136			Find By Formula											Pass
TRUE	2	37.d	FBF		C15 H10 O7			39.28	301.034	302.042	90.25					-2.77			Negative	12	26583	145913			Find By Formula											Pass
TRUE	1	37.d	FBF		C15 H10 O6			39.23	285.039	286.05	94.01					9.45			Negative	15	24011	106145			Find By Formula											Pass
TRUE	4	36.d	FBF		C15 H10 O6			39.241	285.039	286.048	88.08					1.54			Negative	5	8281	43644			Find By Formula											Pass
TRUE	3	36.d	FBF		C15 H14 O6			22.772	289.071	290.079	98.97					-1.16			Negative	16	740708	6809308			Find By Formula											Pass
TRUE	2	36.d	FBF		C15 H10 O7			39.291	301.034	302.041	92.28					-4.74			Negative	5	45344	199461			Find By Formula											Pass
TRUE	1	36.d	FBF		C15 H10 O6			39.241	285.039	286.048	88.08					1.54			Negative	5	8281	43644			Find By Formula											Pass
TRUE	4	35.d	FBF		C15 H10 O6			39.226	285.04	286.047	97.6					-3.01			Negative	12	33959	143225			Find By Formula											Pass
TRUE	3	35.d	FBF		C15 H14 O6			22.758	289.071	290.078	98.3					-2.87			Negative	21	407709	3515662			Find By Formula											Pass
TRUE	2	35.d	FBF		C15 H10 O7			39.276	301.034	302.042	95.94					-2.13			Negative	6	26350	117916			Find By Formula											Pass
TRUE	1	35.d	FBF		C15 H10 O6			39.226	285.04	286.047	97.6					-3.01			Negative	12	33959	143225			Find By Formula											Pass
TRUE	4	34.d	FBF		C15 H10 O6			39.234	285.039	286.048	89.39					-0.62			Negative	8	16700	73585			Find By Formula											Pass
TRUE	3	34.d	FBF		C15 H14 O6			25.458	289.072	290.079	99.46					-0.61			Negative	13	141058	1066931			Find By Formula											Pass
TRUE	2	34.d	FBF		C15 H10 O7			39.284	301.034	302.041	89.67					-3.9			Negative	6	27648	113308			Find By Formula											Pass
TRUE	1	34.d	FBF		C15 H10 O6			39.234	285.039	286.048	89.39					-0.62			Negative	8	16700	73585			Find By Formula											Pass
TRUE	4	33.d	FBF		C15 H10 O6			39.23	285.039	286.048	85.36					0.06			Negative	6	5575	27421			Find By Formula											Pass
TRUE	3	33.d	FBF		C15 H14 O6			22.711	289.072	290.079	99.26					-0.94			Negative	18	963920	8821851			Find By Formula											Pass
TRUE	2	33.d	FBF		C15 H10 O7			39.279	301.034	302.041	89.73					-4.93			Negative	9	34716	149033			Find By Formula											Pass
TRUE	1	33.d	FBF		C15 H10 O6			39.23	285.039	286.048	85.36					0.06			Negative	6	5575	27421			Find By Formula											Pass
TRUE	4	32.d	FBF		C15 H10 O6			29.394	285.039	286.047	83					-2.72			Negative	4	8348	98332			Find By Formula											Pass
TRUE	3	32.d	FBF		C15 H14 O6			22.698	289.072	290.079	99.15					-0.8			Negative	19	914220	8833971			Find By Formula											Pass
TRUE	2	32.d	FBF		C15 H10 O7			39.275	301.034	302.042	96.33					-3.3			Negative	4	38162	183712			Find By Formula											Pass
TRUE	1	32.d	FBF		C15 H10 O6			29.394	285.039	286.047	83					-2.72			Negative	4	8348	98332			Find By Formula											Pass
TRUE	4	31.d	FBF		C15 H10 O6			39.233	285.039	286.049	87.8					3.41			Negative	6	4846	19431			Find By Formula											Pass
TRUE	3	31.d	FBF		C15 H14 O6			22.748	289.072	290.078	99.37					-2.51			Negative	29	950485	8222288			Find By Formula											Pass
TRUE	2	31.d	FBF		C15 H10 O7			39.283	301.033	302.041	82.61					-7.08			Negative	4	16851	70756			Find By Formula											Pass
TRUE	1	31.d	FBF		C15 H10 O6			39.233	285.039	286.049	87.8					3.41			Negative	6	4846	19431			Find By Formula											Pass
TRUE	4	30.d	FBF		C15 H10 O6			39.24	285.04	286.049	92.41					5.86			Negative	5	2798	15761			Find By Formula											Pass
TRUE	3	30.d	FBF		C15 H14 O6			25.43	289.071	290.078	99.2					-3.92			Negative	19	73867	577998			Find By Formula											Pass
TRUE	2	30.d	FBF		C15 H10 O7			39.273	301.034	302.041	92.58					-4.65			Negative	5	31969	132343			Find By Formula											Pass
TRUE	1	30.d	FBF		C15 H10 O6			39.24	285.04	286.049	92.41					5.86			Negative	5	2798	15761			Find By Formula											Pass
TRUE	4	3.d	FBF		C15 H10 O6			32.89	285.039	286.046	90.14					-5.34			Negative	3	6728	59452			Find By Formula											Pass
TRUE	3	3.d	FBF		C15 H14 O6			22.777	289.071	290.078	96.15					-3.9			Negative	22	1904742	19298065			Find By Formula											Pass
TRUE	2	3.d	FBF		C15 H10 O7			39.286	301.034	302.042	90.42					-3.01			Negative	6	23484	105033			Find By Formula											Pass
TRUE	1	3.d	FBF		C15 H10 O6			32.89	285.039	286.046	90.14					-5.34			Negative	3	6728	59452			Find By Formula											Pass
TRUE	4	29.d	FBF		C15 H10 O6			39.234	285.039	286.048	90.94					-0.7			Negative	7	12875	69587			Find By Formula											Pass
TRUE	3	29.d	FBF		C15 H14 O6			22.776	289.071	290.078	98.25					-2.33			Negative	21	592683	5011335			Find By Formula											Pass
TRUE	2	29.d	FBF		C15 H10 O7			39.301	301.034	302.042	93.3					-3.46			Negative	5	13147	61269			Find By Formula											Pass
TRUE	1	29.d	FBF		C15 H10 O6			39.234	285.039	286.048	90.94					-0.7			Negative	7	12875	69587			Find By Formula											Pass
TRUE	4	28.d	FBF		C15 H10 O6	low score		33.797	285.038	286.047	72					-1.8			Negative	6	13810	162342			Find By Formula											Warning
TRUE	3	28.d	FBF		C15 H14 O6			22.779	289.072	290.079	99.45					-1.08			Negative	22	1407407	14102908			Find By Formula											Pass
TRUE	2	28.d	FBF		C15 H10 O7			39.277	301.033	302.042	87.77					-3.1			Negative	14	208606	991598			Find By Formula											Pass
TRUE	1	28.d	FBF		C15 H10 O6	low score		33.797	285.038	286.047	72					-1.8			Negative	6	13810	162342			Find By Formula											Warning
TRUE	4	27.d	FBF		C15 H10 O6			39.227	285.039	286.046	89.76					-4.39			Negative	11	68352	309614			Find By Formula											Pass
TRUE	3	27.d	FBF		C15 H14 O6			22.78	289.072	290.078	99.11					-2.25			Negative	29	2039597	19688390			Find By Formula											Pass
TRUE	2	27.d	FBF		C15 H10 O7			39.277	301.034	302.041	93.5					-4.31			Negative	4	44525	209334			Find By Formula											Pass
TRUE	1	27.d	FBF		C15 H10 O6			39.227	285.039	286.046	89.76					-4.39			Negative	11	68352	309614			Find By Formula											Pass
TRUE	4	26.d	FBF		C15 H10 O6			32.884	285.039	286.046	87.68					-4.58			Negative	4	8544	67540			Find By Formula											Pass
TRUE	3	26.d	FBF		C15 H14 O6			22.789	289.07	290.079	93.13					-1.06			Negative	17	203599	1837427			Find By Formula											Pass
TRUE	2	26.d	FBF		C15 H10 O7			39.284	301.033	302.041	87					-5.88			Negative	6	36515	158920			Find By Formula											Pass
TRUE	1	26.d	FBF		C15 H10 O6			32.884	285.039	286.046	87.68					-4.58			Negative	4	8544	67540			Find By Formula											Pass
TRUE	3	25.d	FBF		C15 H10 O6	low score		29.384	285.038	286.047	71.85					-3.42			Negative	6	4312	37331			Find By Formula											Warning
TRUE	2	25.d	FBF		C15 H10 O7			39.279	301.034	302.041	92.41					-4.06			Negative	5	6793	34237			Find By Formula											Pass
TRUE	1	25.d	FBF		C15 H10 O6	low score		29.384	285.038	286.047	71.85					-3.42			Negative	6	4312	37331			Find By Formula											Warning
TRUE	4	24.d	FBF		C15 H10 O6			29.434	285.039	286.048	79.4					0.23			Negative	5	5906	48016			Find By Formula											Pass
TRUE	3	24.d	FBF		C15 H14 O6			22.704	289.072	290.079	98.76					-1.47			Negative	15	770921	7338794			Find By Formula											Pass
TRUE	2	24.d	FBF		C15 H10 O7			39.278	301.034	302.041	89.13					-4.21			Negative	5	8765	49084			Find By Formula											Pass
TRUE	1	24.d	FBF		C15 H10 O6			29.434	285.039	286.048	79.4					0.23			Negative	5	5906	48016			Find By Formula											Pass
TRUE	4	23.d	FBF		C15 H10 O6			19.205	285.041	286.048	96.71					0.94			Negative	3	6581	80321			Find By Formula											Pass
TRUE	3	23.d	FBF		C15 H14 O6			22.737	289.072	290.079	99.37					-1.29			Negative	26	786989	6908568			Find By Formula											Pass
TRUE	2	23.d	FBF		C15 H10 O7			39.278	301.034	302.042	95.2					-3.21			Negative	7	225434	981750			Find By Formula											Pass
TRUE	1	23.d	FBF		C15 H10 O6			19.205	285.041	286.048	96.71					0.94			Negative	3	6581	80321			Find By Formula											Pass
TRUE	2	21.d	FBF		C15 H14 O6			22.778	289.071	290.079	98.71					-1.35			Negative	10	568113	5195400			Find By Formula											Pass
TRUE	1	21.d	FBF		C15 H10 O7			39.286	301.035	302.042	95.09					-2.36			Negative	4	7866	34920			Find By Formula											Pass
TRUE	4	20.d	FBF		C15 H10 O6			29.498	285.039	286.047	84.87					-2.62			Negative	5	8493	94000			Find By Formula											Pass
TRUE	3	20.d	FBF		C15 H14 O6			22.78	289.071	290.079	98.65					-0.7			Negative	23	659168	5943736			Find By Formula											Pass
TRUE	2	20.d	FBF		C15 H10 O7			39.283	301.034	302.041	90.66					-4.49			Negative	5	23281	96082			Find By Formula											Pass
TRUE	1	20.d	FBF		C15 H10 O6			29.498	285.039	286.047	84.87					-2.62			Negative	5	8493	94000			Find By Formula											Pass
TRUE	4	2.d	FBF		C15 H10 O6			29.428	285.039	286.046	79.09					-4.53			Negative	2	9423	101823			Find By Formula											Pass
TRUE	3	2.d	FBF		C15 H14 O6			22.698	289.072	290.079	99.28					-0.53			Negative	21	739453	6942232			Find By Formula											Pass
TRUE	2	2.d	FBF		C15 H10 O7			39.273	301.034	302.042	97.13					-2.74			Negative	4	45431	226613			Find By Formula											Pass
TRUE	1	2.d	FBF		C15 H10 O6			29.428	285.039	286.046	79.09					-4.53			Negative	2	9423	101823			Find By Formula											Pass
TRUE	4	19.d	FBF		C15 H10 O6			39.228	285.039	286.047	90.8					-3.02			Negative	6	14701	67682			Find By Formula											Pass
TRUE	3	19.d	FBF		C15 H14 O6			25.427	289.072	290.079	99.62					-1.06			Negative	16	244111	1893914			Find By Formula											Pass
TRUE	2	19.d	FBF		C15 H10 O7			39.278	301.034	302.041	91.9					-4.98			Negative	5	67292	296411			Find By Formula											Pass
TRUE	1	19.d	FBF		C15 H10 O6			39.228	285.039	286.047	90.8					-3.02			Negative	6	14701	67682			Find By Formula											Pass
TRUE	4	18.d	FBF		C15 H10 O6			29.502	285.039	286.047	79.58					-3.97			Negative	3	4111	34500			Find By Formula											Pass
TRUE	3	18.d	FBF		C15 H14 O6			22.789	289.071	290.076	95.64					-9.24			Negative	25	304981	2536907			Find By Formula											Pass
TRUE	2	18.d	FBF		C15 H10 O7			2.626	887.109	302.042	80.79					-2.01			Negative	5	2587	25001			Find By Formula											Pass
TRUE	1	18.d	FBF		C15 H10 O6			29.502	285.039	286.047	79.58					-3.97			Negative	3	4111	34500			Find By Formula											Pass
TRUE	4	17.d	FBF		C15 H10 O6			29.552	285.039	286.047	76.56					-3.49			Negative	7	6987	84880			Find By Formula											Pass
TRUE	3	17.d	FBF		C15 H14 O6			22.778	289.071	290.078	97.42					-3.11			Negative	24	1598456	15736883			Find By Formula											Pass
TRUE	2	17.d	FBF		C15 H10 O7			39.281	301.034	302.041	89.41					-5.76			Negative	6	36867	170577			Find By Formula											Pass
TRUE	1	17.d	FBF		C15 H10 O6			29.552	285.039	286.047	76.56					-3.49			Negative	7	6987	84880			Find By Formula											Pass
TRUE	4	16.d	FBF		C15 H10 O6			39.229	285.039	286.047	91.28					-1.15			Negative	7	19915	98289			Find By Formula											Pass
TRUE	3	16.d	FBF		C15 H14 O6			22.788	289.072	290.079	99.08					-1.6			Negative	15	963801	9002389			Find By Formula											Pass
TRUE	2	16.d	FBF		C15 H10 O7			39.295	301.034	302.041	89.93					-5.04			Negative	6	31578	140941			Find By Formula											Pass
TRUE	1	16.d	FBF		C15 H10 O6			39.229	285.039	286.047	91.28					-1.15			Negative	7	19915	98289			Find By Formula											Pass
TRUE	4	15.d	FBF		C15 H10 O6			39.236	285.038	286.046	87.77					-6.35			Negative	8	73924	338953			Find By Formula											Pass
TRUE	3	15.d	FBF		C15 H14 O6			22.685	289.072	290.079	99.23					-0.84			Negative	21	1045279	9878787			Find By Formula											Pass
TRUE	2	15.d	FBF		C15 H10 O7			39.286	301.034	302.042	89.05					-3.19			Negative	11	31122	151202			Find By Formula											Pass
TRUE	1	15.d	FBF		C15 H10 O6			39.236	285.038	286.046	87.77					-6.35			Negative	8	73924	338953			Find By Formula											Pass
TRUE	4	14.d	FBF		C15 H10 O6			29.463	285.039	286.046	82.52					-4.61			Negative	3	5620	63117			Find By Formula											Pass
TRUE	3	14.d	FBF		C15 H14 O6			22.784	289.071	290.078	94.54					-3.91			Negative	15	765561	7081415			Find By Formula											Pass
TRUE	2	14.d	FBF		C15 H10 O7			39.275	301.033	302.041	84.96					-6.45			Negative	5	30107	147014			Find By Formula											Pass
TRUE	1	14.d	FBF		C15 H10 O6			29.463	285.039	286.046	82.52					-4.61			Negative	3	5620	63117			Find By Formula											Pass
TRUE	4	13.d	FBF		C15 H10 O6			39.236	285.04	286.048	98.55					-0.21			Negative	10	27563	120175			Find By Formula											Pass
TRUE	3	13.d	FBF		C15 H14 O6			25.427	289.072	290.079	99.43					0.17			Negative	18	445840	3156208			Find By Formula											Pass
TRUE	2	13.d	FBF		C15 H10 O7			39.27	301.035	302.043	98.8					0.55			Negative	11	83702	377151			Find By Formula											Pass
TRUE	1	13.d	FBF		C15 H10 O6			39.236	285.04	286.048	98.55					-0.21			Negative	10	27563	120175			Find By Formula											Pass
TRUE	4	12.d	FBF		C15 H10 O6			32.899	285.039	286.046	90.93					-5.19			Negative	3	14551	118458			Find By Formula											Pass
TRUE	3	12.d	FBF		C15 H14 O6			22.787	289.072	290.079	99.38					-0.99			Negative	20	1521092	14154854			Find By Formula											Pass
TRUE	2	12.d	FBF		C15 H10 O7			39.278	301.034	302.041	88.57					-6.04			Negative	4	60154	267965			Find By Formula											Pass
TRUE	1	12.d	FBF		C15 H10 O6			32.899	285.039	286.046	90.93					-5.19			Negative	3	14551	118458			Find By Formula											Pass
TRUE	4	11.d	FBF		C15 H10 O6			39.225	285.039	286.047	90.41					-1.48			Negative	8	32832	151992			Find By Formula											Pass
TRUE	3	11.d	FBF		C15 H14 O6			22.784	289.072	290.078	99.31					-2.12			Negative	22	2286080	21995767			Find By Formula											Pass
TRUE	2	11.d	FBF		C15 H10 O7			39.292	301.034	302.041	93.16					-4.48			Negative	7	80659	359526			Find By Formula											Pass
TRUE	1	11.d	FBF		C15 H10 O6			39.225	285.039	286.047	90.41					-1.48			Negative	8	32832	151992			Find By Formula											Pass
TRUE	4	10.d	FBF		C15 H10 O6			39.23	285.039	286.048	94.33					-0.96			Negative	10	30505	143359			Find By Formula											Pass
TRUE	3	10.d	FBF		C15 H14 O6			22.764	289.072	290.079	99.46					-1.85			Negative	30	1152110	10879180			Find By Formula											Pass
TRUE	2	10.d	FBF		C15 H10 O7			39.28	301.034	302.042	94.05					-3.63			Negative	7	67758	304245			Find By Formula											Pass
TRUE	1	10.d	FBF		C15 H10 O6			39.23	285.039	286.048	94.33					-0.96			Negative	10	30505	143359			Find By Formula											Pass
TRUE	4	1.d	FBF		C15 H10 O6			39.222	285.04	286.048	95.56					1.7			Negative	4	8657	39152			Find By Formula											Pass
TRUE	3	1.d	FBF		C15 H14 O6			22.703	289.071	290.078	98.78					-2.32			Negative	18	1231223	12035129			Find By Formula											Pass
TRUE	2	1.d	FBF		C15 H10 O7			39.272	301.033	302.041	87.31					-6.57			Negative	3	15160	62393			Find By Formula											Pass
TRUE	1	1.d	FBF		C15 H10 O6			39.222	285.04	286.048	95.56					1.7			Negative	4	8657	39152			Find By Formula											Pass

## Sheet: Chromatographs 1
File	ID Source	Name	Formula	RT	m/z	Mass	Score	Height	Area
10.d	FBF	chloregenic acid	C16 H18 O9	18.964	381.082	354.095	92.62	5261	40618
12.d	FBF	chloregenic acid	C16 H18 O9	19.02	381.082	354.094	70.05	8980	25065
13.d	FBF	chloregenic acid	C16 H18 O9	35.239	707.182	354.093	82.88	7825	58399
16.d	FBF	chloregenic acid	C16 H18 O9	35.331	707.182	354.095	95.85	31425	209768
17.d	FBF	chloregenic acid	C16 H18 O9	35.317	707.181	354.093	91.5	31581	215872
18.d	FBF	chloregenic acid	C16 H18 O9	17.156	381.08	354.096	72.69	5841	66414
21.d	FBF	chloregenic acid	C16 H18 O9	35.305	707.184	354.094	76.32	5804	38167
23.d	FBF	chloregenic acid	C16 H18 O9	29.283	689.171	354.093	87.99	7726	50492
24.d	FBF	chloregenic acid	C16 H18 O9	35.214	707.181	354.094	80.77	12788	97705
28.d	FBF	chloregenic acid	C16 H18 O9	35.313	707.181	354.093	93.8	60270	410470
31.d	FBF	chloregenic acid	C16 H18 O9	3.956	399.095	354.096	71.27	6166	46068
35.d	FBF	chloregenic acid	C16 H18 O9	18.994	381.082	354.098	82.68	9393	18212
37.d	FBF	chloregenic acid	C16 H18 O9	3.865	399.095	354.096	70.36	4109	27028
38.d	FBF	chloregenic acid	C16 H18 O9	4.053	399.094	354.098	79.35	8270	81507
4.d	FBF	chloregenic acid	C16 H18 O9	35.244	707.182	354.094	85.96	8187	58203
40.d	FBF	chloregenic acid	C16 H18 O9	35.226	707.181	354.093	91.13	16199	124252
41.d	FBF	chloregenic acid	C16 H18 O9	3.859	399.095	354.098	70.45	8431	80670
42.d	FBF	chloregenic acid	C16 H18 O9	35.222	707.181	354.092	78.52	12327	91193
44.d	FBF	chloregenic acid	C16 H18 O9	3.848	399.095	354.098	72.32	12946	149287
45.d	FBF	chloregenic acid	C16 H18 O9	35.331	707.181	354.092	89.3	12364	79481
46.d	FBF	chloregenic acid	C16 H18 O9	35.325	707.182	354.094	95.05	23082	161284
47.d	FBF	chloregenic acid	C16 H18 O9	35.222	707.18	354.092	85	18210	137869
48.d	FBF	chloregenic acid	C16 H18 O9	3.866	399.096	354.097	70.65	6984	51944
49.d	FBF	chloregenic acid	C16 H18 O9	4.042	399.095	354.098	76	10062	105846
5.d	FBF	chloregenic acid	C16 H18 O9	35.225	707.184	354.094	79.53	4848	36312
52.d	FBF	chloregenic acid	C16 H18 O9	22.9	707.181	354.093	76.38	102789	887358
54.d	FBF	chloregenic acid	C16 H18 O9	35.236	707.18	354.092	75.3	14720	112524
56.d	FBF	chloregenic acid	C16 H18 O9	35.309	707.182	354.094	91.59	49300	355923
9.d	FBF	chloregenic acid	C16 H18 O9	3.923	399.094	354.094	70.85	5393	41811
38.d	FBF	ferrulic acid	C10 H10 O4	13.981	609.163	194.059	90.59	134455	1045124
49.d	FBF	ferrulic acid	C10 H10 O4	27.029	627.172	194.058	71.53	107865	814845
51.d	FBF	ferrulic acid	C10 H10 O4	13.992	609.161	194.058	90.74	377726	2950252
8.d	FBF	ferrulic acid	C10 H10 O4	26.319	221.045	194.059	70.88	72471	510553
1.d	FBF	hydroxybenzoic acid	C7 H6 O3	21.37	137.024	138.032	98.85	191381	1913786
10.d	FBF	hydroxybenzoic acid	C7 H6 O3	21.413	137.024	138.032	99.01	232753	2339457
11.d	FBF	hydroxybenzoic acid	C7 H6 O3	21.402	137.024	138.032	98.73	445195	4604632
12.d	FBF	hydroxybenzoic acid	C7 H6 O3	21.42	137.024	138.032	98.75	383290	3992241
13.d	FBF	hydroxybenzoic acid	C7 H6 O3	39.053	137.024	138.032	99.9	245717	4021205
14.d	FBF	hydroxybenzoic acid	C7 H6 O3	21.418	137.024	138.031	96.3	239048	2581464
15.d	FBF	hydroxybenzoic acid	C7 H6 O3	21.336	137.024	138.032	99.09	254015	2642174
16.d	FBF	hydroxybenzoic acid	C7 H6 O3	21.422	137.024	138.032	98.62	242047	2510116
17.d	FBF	hydroxybenzoic acid	C7 H6 O3	21.389	137.024	138.031	98.05	284023	2971247
18.d	FBF	hydroxybenzoic acid	C7 H6 O3	21.406	137.024	138.031	93.86	84670	970768
19.d	FBF	hydroxybenzoic acid	C7 H6 O3	21.395	137.024	138.032	98.31	266715	2618995
2.d	FBF	hydroxybenzoic acid	C7 H6 O3	23.497	321.061	138.031	99.25	99124	883307
20.d	FBF	hydroxybenzoic acid	C7 H6 O3	21.413	137.024	138.032	98.56	367312	3837372
21.d	FBF	hydroxybenzoic acid	C7 H6 O3	21.412	137.024	138.032	99.08	226116	2421596
23.d	FBF	hydroxybenzoic acid	C7 H6 O3	28.85	183.03	138.031	99.7	135592	1130595
24.d	FBF	hydroxybenzoic acid	C7 H6 O3	21.355	137.024	138.032	99.13	253008	2723923
25.d	FBF	hydroxybenzoic acid	C7 H6 O3	21.339	137.024	138.032	99.15	326339	3353941
26.d	FBF	hydroxybenzoic acid	C7 H6 O3	21.407	137.024	138.031	97.33	280516	2901363
27.d	FBF	hydroxybenzoic acid	C7 H6 O3	21.42	137.024	138.032	99.26	323194	3459829
28.d	FBF	hydroxybenzoic acid	C7 H6 O3	21.399	137.024	138.032	98.67	481310	5147338
29.d	FBF	hydroxybenzoic acid	C7 H6 O3	14.576	137.024	138.032	98.94	19321	178801
3.d	FBF	hydroxybenzoic acid	C7 H6 O3	21.429	137.024	138.031	97.65	296595	3006453
30.d	FBF	hydroxybenzoic acid	C7 H6 O3	21.381	137.024	138.032	99.24	200330	1978592
31.d	FBF	hydroxybenzoic acid	C7 H6 O3	21.381	137.024	138.032	98.74	181870	1829155
32.d	FBF	hydroxybenzoic acid	C7 H6 O3	21.349	137.025	138.032	99.19	346234	3703809
33.d	FBF	hydroxybenzoic acid	C7 H6 O3	21.361	137.025	138.032	98.03	274815	2836500
34.d	FBF	hydroxybenzoic acid	C7 H6 O3	21.426	137.024	138.031	99.26	279362	2608455
35.d	FBF	hydroxybenzoic acid	C7 H6 O3	21.392	137.024	138.032	99.37	259108	2635716
36.d	FBF	hydroxybenzoic acid	C7 H6 O3	21.406	137.024	138.032	99.28	261649	2529729
37.d	FBF	hydroxybenzoic acid	C7 H6 O3	21.338	137.024	138.032	99.87	114343	1183779
38.d	FBF	hydroxybenzoic acid	C7 H6 O3	14.564	137.024	138.031	98.91	22001	180611
39.d	FBF	hydroxybenzoic acid	C7 H6 O3	20.722	137.024	138.031	99.11	77125	608780
4.d	FBF	hydroxybenzoic acid	C7 H6 O3	39.108	137.024	138.031	98.84	126672	1933088
40.d	FBF	hydroxybenzoic acid	C7 H6 O3	14.536	137.024	138.032	99.51	27933	271440
41.d	FBF	hydroxybenzoic acid	C7 H6 O3	14.553	137.024	138.032	98.8	30554	336202
42.d	FBF	hydroxybenzoic acid	C7 H6 O3	21.375	137.024	138.032	98.2	265939	2591313
43.d	FBF	hydroxybenzoic acid	C7 H6 O3	21.397	137.024	138.031	98.19	229973	2235295
44.d	FBF	hydroxybenzoic acid	C7 H6 O3	21.338	137.024	138.031	96.41	181266	1779451
45.d	FBF	hydroxybenzoic acid	C7 H6 O3	14.571	137.024	138.031	97.46	27320	224127
46.d	FBF	hydroxybenzoic acid	C7 H6 O3	21.422	137.024	138.031	98.6	225703	2265599
47.d	FBF	hydroxybenzoic acid	C7 H6 O3	21.359	137.024	138.032	99.49	242975	2388524
48.d	FBF	hydroxybenzoic acid	C7 H6 O3	21.375	137.025	138.032	98.6	333928	3333323
49.d	FBF	hydroxybenzoic acid	C7 H6 O3	14.586	137.024	138.031	99.13	38037	386189
5.d	FBF	hydroxybenzoic acid	C7 H6 O3	38.925	137.024	138.032	99.85	138339	1836233
50.d	FBF	hydroxybenzoic acid	C7 H6 O3	21.421	137.024	138.032	99.21	223226	2329056
51.d	FBF	hydroxybenzoic acid	C7 H6 O3	28.955	183.03	138.031	99.05	51963	380238
52.d	FBF	hydroxybenzoic acid	C7 H6 O3	21.333	137.024	138.031	95.41	189453	1798939
53.d	FBF	hydroxybenzoic acid	C7 H6 O3	21.41	137.024	138.032	99.22	342569	3626243
54.d	FBF	hydroxybenzoic acid	C7 H6 O3	21.368	137.024	138.032	98.92	225958	2186127
55.d	FBF	hydroxybenzoic acid	C7 H6 O3	21.415	137.024	138.031	97.71	233219	2266468
56.d	FBF	hydroxybenzoic acid	C7 H6 O3	21.416	137.024	138.031	99	278612	2951189
6.d	FBF	hydroxybenzoic acid	C7 H6 O3	21.36	137.024	138.032	98.62	281379	2954991
7.d	FBF	hydroxybenzoic acid	C7 H6 O3	20.687	137.024	138.031	98.46	87788	891700
8.d	FBF	hydroxybenzoic acid	C7 H6 O3	21.335	137.023	138.031	93.49	208241	2083790
9.d	FBF	hydroxybenzoic acid	C7 H6 O3	20.697	137.024	138.031	99.32	41292	318531
1.d	FBF	p-coumaric acid	C9 H8 O3	19.436	163.04	164.047	99.15	126853	1027872
10.d	FBF	p-coumaric acid	C9 H8 O3	19.48	163.04	164.048	99.15	104145	905776
11.d	FBF	p-coumaric acid	C9 H8 O3	37.726	163.038	164.046	85.48	69679	2669900
12.d	FBF	p-coumaric acid	C9 H8 O3	30	163.039	164.047	95.09	109874	1220007
13.d	FBF	p-coumaric acid	C9 H8 O3	29.958	163.039	164.047	83.93	282022	2852642
14.d	FBF	p-coumaric acid	C9 H8 O3	19.502	163.039	164.047	95.32	130153	1130283
15.d	FBF	p-coumaric acid	C9 H8 O3	33.502	163.039	164.047	96.35	168665	3248678
16.d	FBF	p-coumaric acid	C9 H8 O3	19.506	163.04	164.047	97.63	106023	866899
17.d	FBF	p-coumaric acid	C9 H8 O3	19.49	163.039	164.047	94.35	105639	866708
18.d	FBF	p-coumaric acid	C9 H8 O3	35.099	163.039	164.046	76.33	46803	1841095
19.d	FBF	p-coumaric acid	C9 H8 O3	19.479	163.04	164.047	99.28	78885	627539
2.d	FBF	p-coumaric acid	C9 H8 O3	33.559	163.039	164.046	95.45	166788	3217508
20.d	FBF	p-coumaric acid	C9 H8 O3	30.015	163.04	164.047	99.59	311513	3244261
21.d	FBF	p-coumaric acid	C9 H8 O3	5.538	209.046	164.048	91.1	106791	109502
23.d	FBF	p-coumaric acid	C9 H8 O3	29.966	163.04	164.047	98.24	163213	1684945
24.d	FBF	p-coumaric acid	C9 H8 O3	35.497	163.039	164.047	95.46	145806	2265916
25.d	FBF	p-coumaric acid	C9 H8 O3	35.398	163.04	164.047	98.3	396338	6165962
26.d	FBF	p-coumaric acid	C9 H8 O3	30.018	163.039	164.046	94.16	230184	2391965
27.d	FBF	p-coumaric acid	C9 H8 O3	30.015	163.039	164.046	78.01	146417	1552281
28.d	FBF	p-coumaric acid	C9 H8 O3	19.499	163.04	164.048	99.07	113505	901967
29.d	FBF	p-coumaric acid	C9 H8 O3	30.039	163.039	164.046	91.9	102593	1082110
3.d	FBF	p-coumaric acid	C9 H8 O3	19.497	163.039	164.047	95.17	97531	836984
31.d	FBF	p-coumaric acid	C9 H8 O3	29.982	163.039	164.047	94.35	90875	959256
32.d	FBF	p-coumaric acid	C9 H8 O3	33.594	163.039	164.046	93.7	153077	2784022
33.d	FBF	p-coumaric acid	C9 H8 O3	19.444	163.04	164.048	98.8	61827	528581
34.d	FBF	p-coumaric acid	C9 H8 O3	29.988	163.04	164.047	98.17	95281	999249
35.d	FBF	p-coumaric acid	C9 H8 O3	29.992	163.04	164.047	99.1	347609	3709644
36.d	FBF	p-coumaric acid	C9 H8 O3	19.507	163.039	164.047	94.85	71808	571149
37.d	FBF	p-coumaric acid	C9 H8 O3	33.516	163.039	164.047	94.53	74674	1899381
38.d	FBF	p-coumaric acid	C9 H8 O3	19.495	163.04	164.048	98.33	81740	637752
4.d	FBF	p-coumaric acid	C9 H8 O3	29.963	163.04	164.048	92.83	178520	1880589
40.d	FBF	p-coumaric acid	C9 H8 O3	19.468	163.04	164.048	95.83	57960	472576
41.d	FBF	p-coumaric acid	C9 H8 O3	30.013	163.039	164.046	89.97	107543	1117157
42.d	FBF	p-coumaric acid	C9 H8 O3	19.443	163.04	164.047	99.13	85024	677400
43.d	FBF	p-coumaric acid	C9 H8 O3	29.993	163.039	164.046	79.12	274531	2772174
44.d	FBF	p-coumaric acid	C9 H8 O3	33.373	163.039	164.047	96.07	117421	1903166
45.d	FBF	p-coumaric acid	C9 H8 O3	19.503	163.039	164.047	90	51569	406108
46.d	FBF	p-coumaric acid	C9 H8 O3	30.024	163.04	164.047	97.53	81009	905223
47.d	FBF	p-coumaric acid	C9 H8 O3	19.427	163.04	164.048	97.88	69213	559061
48.d	FBF	p-coumaric acid	C9 H8 O3	29.97	163.038	164.046	72.85	123249	1255027
49.d	FBF	p-coumaric acid	C9 H8 O3	30.011	163.04	164.048	98.09	137893	1435686
5.d	FBF	p-coumaric acid	C9 H8 O3	19.424	163.04	164.048	99.58	50603	447009
50.d	FBF	p-coumaric acid	C9 H8 O3	19.504	163.039	164.047	96.72	66084	494635
51.d	FBF	p-coumaric acid	C9 H8 O3	30.021	163.04	164.047	97.93	107257	1118555
52.d	FBF	p-coumaric acid	C9 H8 O3	33.335	163.039	164.046	91.68	103514	1606461
53.d	FBF	p-coumaric acid	C9 H8 O3	30.011	163.039	164.046	93.12	296077	3046918
54.d	FBF	p-coumaric acid	C9 H8 O3	19.468	163.04	164.048	94.04	59154	465816
55.d	FBF	p-coumaric acid	C9 H8 O3	19.499	163.039	164.047	95.94	52334	407544
56.d	FBF	p-coumaric acid	C9 H8 O3	19.501	163.04	164.048	97.86	89364	672765
6.d	FBF	p-coumaric acid	C9 H8 O3	33.628	163.039	164.046	91.74	336577	6730315
7.d	FBF	p-coumaric acid	C9 H8 O3	33.586	163.039	164.046	92.35	263198	4707814
8.d	FBF	p-coumaric acid	C9 H8 O3	33.387	163.039	164.046	90.98	211131	3613292
9.d	FBF	p-coumaric acid	C9 H8 O3	32.776	163.039	164.046	88.39	65495	3380667
